# Supplementary material for: Functional analysis of Ca2+ signalling in Besnoitia besnoiti tachyzoites
Source: Parasitology. 2025 Nov 10;153(1):35–42. doi: 10.1017/S0031182025101182 (PMC13215729; doi:10.1017/S0031182025101182)
Supplement: Larrazabal et al. supplementary material [file S0031182025101182sup001.zip]

Archive with 3 entries (3 files):
- S0031182025101182sup001/Supplementary Figure 1.tif
- S0031182025101182sup001/Supplementary Figure 2.tif
- S0031182025101182sup001/Supplementary_table.pdf
